# Supplementary material for: Linking gene expression to phenotypes via pathway information
Source: J Biomed Semantics. 2015 Apr 11;6:17. doi: 10.1186/s13326-015-0013-5 (PMC4404592; doi:10.1186/s13326-015-0013-5)
Supplement: Additional file 1 — Table detailing all databases and ontologies that appear in the text. [file 13326_2015_13_MOESM1_ESM.xlsx]

## Sheet: Sheet1
Name	Content	Link	Reference
BioCyc	Collection of organism specific genome and pathway databases	http://biocyc.org/	Caspi et al, Nucleic Acids Research 2010; 38:D473-9
BioPAX	Standard language for the exchange of biological pathways	http://www.biopax.org/	Demir et al, Nature Biotechnology. 2010;28(12):1308
BioPortal	Ontology portal that provides access to more than 350 ontologies.	http://bioportal.bioontology.org/	Whetzel et al, Nucleic Acids Research. 2011; 39:541-5]
BioSystems	Integrated databases on pathways, genes and proteins	http://www.ncbi.nlm.nih.gov/biosystems/	Geer et al, Nucleic Acids Research. 2010; 38:492-496
BRaunschweig ENzyme DAtabase (BRENDA) tissue ontology (BTO)	Ontology describing the cells, cell lines, tissues and organs across a variety of species.	http://www.brenda-enzymes.org/ontology.php?ontology_id=3	Gremse et al, Nucleic Acids Research. 2011; 39:507-13
Cellular Phenotype Database	A database that stores data from high-throughput phenotype screening	http://www.ebi.ac.uk/fg/sym
Cellular Phenotype Ontology (CMPO)	Ontology describing phenotypes of the whole cell, cellular components, cellular processes and cell populations	http://www.ebi.ac.uk/cmpo/
Drosophila Phenotype Ontology (DPO)	Ontology describing phenotypes in Drosophila melanogaster.	http://www.obofoundry.org/cgi-bin/detail.cgi?id=dpo	Osumi-Sutherland et al, Journal of Biomedical Semantics. 2013;4:30
Ensembl	Genomic database, genome browser	http://www.ensembl.org/	Flicek et al, Nucleic Acids Research. 2014; 42:D749-D755
Gene Ontology (GO)	Ontology to annotate genes and gene products with respect to their function; divided into three branches: cellular component, biological process and molecular function.	http://amigo.geneontology.org/amigo	Botstein et al, Nature Genetics. 2000; 25:25-29
Human Phenotype Ontology (HPO)	Ontology to annotate human phenotypes (signs and symptoms).	http://www.human-phenotype-ontology.org/	Kohler et al, Nucleic Acids Research. 2014; 42:966-74
Kegg	Molecular pathway database	http://www.kegg.jp/	Kanehisa et al, Nucleic Acids Research. 2014; 42:199-205
Mammalian Phenotype Ontology (MP)	Ontology to describe phenotypes in mammals; mostly used to annotate mouse mutant data.	http://www.informatics.jax.org/searches/MP_form.shtml	Smith et al, Mammalian Genome. 2012; 23(9-10): 653-668
National Centre for Biotechnology Information (NCBI)	Collection of biological databases	http://www.ncbi.nlm.nih.gov/
Online Mendelian Inheritance in Man (OMIM)	Database holding information with respect to human heritable diseases; extensive links to further information and SNOMED as well as International Classification of Disease (ICD) codes.	http://omim.org/	Amberger et al, Human Mutation. 2011 32(5):564-567
Open Biological and Biomedical Ontologies (OBO) Foundry	Community effort with online portal to ensure fulfilment of quality criteria of ontologies and provide latest version online.	http://www.obofoundry.org/	Smith et al, Nature Biotechnology. 2007; 25(11): 1251-1255
OrphaNet	Database describing rarely occurring diseases, possessing links to additional sources of information as well as disease group assignments.	http://www.orpha.net/	Ayme et al, 2003 Soins; la revue de r ́ef ́erence infirmi`ere 672:46-47
Pathway Commons	Database describing biological pathways and interactions	http://www.pathwaycommons.org/about/	Cerami et al, Nuclaic Acid Research, 2011
Pathway Ontology (PW)	An ontology of biological pathways	http://bioportal.bioontology.org/ontologies/PW	Petri et al, Journal of Biomedical Semantics. 2014;5(1):7
PhenoDigm	Disease gene candidate prediction based on semantic phenotype comparison of model organisms and human diseases.	http://www.sanger.ac.uk/resources/databases/phenodigm/	Smedley et al, Database. 2013; 025
Phenomic DB	A database of phenotype and gene links covering a wide range of species.	http://www.phenomicdb.de/	Groth et al, Bioinformatics 2010 26(15):1924-1925
REACTOME	Molecular pathway database	http://www.reactome.org/	Croft et al, Nucleic Acids Research 2011 39:691-697
SMBL	standard representational format for describing computational models of biological processes	http://sbml.org/Main_Page	Chaouiya et al, BMC Systems Biology. 2013;7:135
Systems Biology Ontology (SBO)	An ontology of commonly used terms in systems biology and computational modelling	http://www.ebi.ac.uk/sbo/main/	Courtot et al, Molecular Systems Biology. 2011;7:543
UBERON	Ontology to unify the different anatomy ontologies from diverse species, such as e.g. the Foundational Model of Anatomy and the Mouse Adult Gross Anatomy ontology.	http://uberon.github.io/	Haendel et al, Journal of Biomedical Semantics 2014;5:21
Uniprot	Resource on protein sequences and functions	http://www.uniprot.org/	The Uniprot Consortium, Nucleic Acids Research. 2014; 42: D191-D198
Worm Phenotype Ontology (WP)	Ontology describing standardised phenotypes for Caenorhabditis elegans	http://www.obofoundry.org/cgi-bin/detail.cgi?id=worm_phenotype	Schindelman et al, BMC Bioinformatics 2011; 12:32
